# Supplementary material for: Clinical Application of a Customized Gene Panel for Identifying Autism Spectrum Disorder-Associated Variants
Source: Medicina (Kaunas). 2025 Jul 14;61(7):1273. doi: 10.3390/medicina61071273 (PMC12298560; doi:10.3390/medicina61071273)
Supplement: Supplementary file 1 [file medicina-61-01273-s001.zip]

Archive with 1 entries (1 files):
- medicina-3732903-supplementary.xlsx
