# Supplementary material for: Clinical Application of a Customized Gene Panel for Identifying Autism Spectrum Disorder-Associated Variants
Source: Medicina (Kaunas). 2025 Jul 14;61(7):1273. doi: 10.3390/medicina61071273 (PMC12298560; doi:10.3390/medicina61071273)
Supplement: Supplementary file 1 [file medicina-61-01273-s001.zip › medicina-3732903-supplementary.xlsx]

## Sheet: Foglio1
Table S1. List of 102 genetic variants identified in this study, for all the 53 individuals examined. The scoring system of SFARI Genes indicate as 1 = High confidence; 1S = Syndromic; 2 = Strong candidate; S = Syndromic																			Legend
Patient	Gender	Age	Gene	SFARI Gene score	Chromosome	Coding	Amino Acid Change	Inheritance	DOMINO class	DOMINO score	ACMG	dbSNP	ClinVar	ASD level	Intellectual Disability	Comorbidities	Other genetic exams		M = Male
P1	M	3.1589	WDFY3	1	4	c.1777A>G	p.Ile593Val	Paternal	Very likely dominant	0.953	VUS	rs145936420	-	2	Yes	Moderate ID	-		F = Female
			MED13	1S	17	c.1723A>G	p.Met575Val	Maternal	Very likely dominant	0.893	Likely Benign	rs369350125	-						BIF = Borderline intellectual functioning
P2	M	10	MET	2	7	c.406G>A	p.Val136Ile	Paternal	Very likely dominant	1	VUS	rs199701987	VCV000142059.41	2	No	Simple sentence speech	-		ND = Not detected
			ASXL3	1S	18	c.3124T>C	p.Ser1042Pro	Maternal	Either dominant or recessive	0.561	Benign	rs201364738	VCV001259829.6						NA = Not assigned
			DSCAM	1	21	c.5461G>A	p.Ala1821Thr	Paternal	Very likely dominant	0.807	VUS	rs1208234992	-
P3	M	4	WDFY3	1	4	c.6625C>A	p.His2209Asn	Maternal	Very likely dominant	0.953	VUS	-	-	3	Yes	Limited speech; EEG anomalies	Negative Prader-Willi syndrome testing, array CGH, 8q13.3 deletion (~100 kb, paternal origin), 17q11.2–q21.31 homozygosity block (~10.5 Mb), ISCN 2016: arr[GRCh37] 8q13.3(7154499-7166110)x1 pat, 17q11.2q21.31(31481039-42019494)x2.
			ADNP	1S	20	c.2667T>A	p.Ser889Arg	Maternal	Likely recessive	0.328	Likely Benign	rs750568080	VCV001794511.6
P4	M	8.78904	POGZ	1S	1	c.2323_2324delCT	p.Leu775ValfsTer4	De novo	Very likely dominant	0.824	Pathogenic	-	VCV003899241.1	NA	BIF	-	-
P5	M	9.34247	POGZ	1S	1	c.1352C>T	p.Pro451Leu	De novo	Very likely dominant	0.824	VUS	-	VCV003899879.1	1	No	-	-
			CUX1	2	7	c.4213C>T	p.Pro1405Ser	Maternal	Very likely dominant	0.978	VUS	-	-
P6	M	12	ANK2	1	4	c.10702C>T	p.Arg3568Trp	Paternal	Very likely dominant	0.943	VUS	rs72556376	VCV000190574.16	3	Yes	Impaired language (two-word phrases)	-
			MACROD2	2	20	c.940G>C	p.Gly314Arg	Paternal	Very likely recessive	0.095	VUS	rs150617904	-
P7	M	4.80822	Negative											NA	BIF	Global developmental delay	CGH-array: negative
P8	M	5.30959	CACNA1D	2	3	c.1967T>C	p.Leu656Pro	Maternal	Very likely dominant	0.999	VUS	-	-	2	BIF	Language impairment; independent sitting at 9 months; autonomous walking at 18 months; first words at 10 months.	-
P8	M	5.30959	TRIO	1	5	c.7762A>T	p.Met2588Leu	Paternal	Very likely dominant	0.999	VUS	-	-
P9	M	11.5918	ASH1L	1	1	3987A>G	p.Thr1329=	ND	Very likely dominant	1	Likely Benign	rs374652065	VCV003047141.2	1	No	Motor coordination disorder	-
			NLGN3	1	X	c.439T>C	p.Tyr147His	ND	ND	ND	VUS	-	-	1	No
P10	M	15.3973	WDFY3	1	4	c.5545A>G	p.Ser1849Gly	Paternal	Very likely dominant	0.953	VUS	rs116763383	VCV002654871.16	NA	Yes	-	-
			NAA15	1S	4	c.2057-4 A>G	p?	Maternal	Very likely dominant	0.817	Benign	rs371230256	VCV001552791.24
			SRCAP	1	16	c.9487C>G	p.Leu3163Val	Maternal	Very likely dominant	1	Likely Benign	rs201927170	VCV001544536.12
P11	M	7.83562	NCOR1	2	17	c.4074T>C	p.Asp1358=	Maternal	Very likely dominant	0.999	Likely Benign	rs1241771952	-	3	Yes	Absence of functional language	-
			NCOR1	2	17	c.3409G>A	p.Gly1137Arg	De novo	Very likely dominant	0.999	VUS	-	VCV003899880.1
P12	F	9.66027	NCOR1	2	17	c.2820+7 T>C	P.?	Paternal	Very likely dominant	0.999	VUS	-	-	NA	BIF	Global developmental delay; developmental coordination disorder; obesity.	CGH-array: negative
P13	M	3.61644	SCN2A	1	2	c.3128A>C	p.Glu1043Ala	Paternal	Very likely dominant	0.994	VUS	rs2105337160	VCV001333757.1	2	Yes	Mild ID; language impairment (simple phrases); neonatal respiratory depression; generalized hypotonia; obesity (grade I); gynecomastia; striae on chest/abdomen; repetitive speech; prosody alteration; echolalia; poor eye contact; diffuse hypotonia; clumsy gait; autonomous walking at 17 months; first words at 8–9 months; delayed language milestones.	-
		3.61644	MET	2	7	c.3290A>G	p.His1079Arg	Paternal	Very likely dominant	1	VUS	rs758292223	VCV000216506.27
		3.61644	NCOR1	2	17	c.3360G>C	p.Glu1120Asp	Paternal	Very likely dominant	0.999	Likely Benign	rs139706730	-
P14	M	12.5973	ARID1B	1S	6	c.869C>A	p.Ala290Asp	Paternal	Very likely dominant	0.963	VUS	rs920305028	VCV001422397.10	3	BIF	Arnold-Chiari malformation type 1	-
P15	F	11.2986	SMARCC2	1S	12	c.3606G>A	p.Pro1202=	ND	Very likely dominant	0.997	Benign	rs181267165	VCV002643069.15	NA	BIF	Impaired language (single words)	-
P16	M	8.99726	SNAP25	2	20	c.238G>T	p.Asp80Tyr	Maternal	Very likely dominant	0.94	VUS	-	-	NA	BIF	-	-
P17	M	12.3836	CHD2	1S	15	c.3323_3324delCT	p.Ser1108Thr	De novo	Very likely dominant	0.967	Pathogenic	rs750356605	VCV000696035.7	NA	BIF	-	-
P18	F	18.5863	ADNP	1S	20	c.14delC	p.Pro5fs	De novo	Likely recessive	0.328	Pathogenic	rs2515621708	VCV002429490.1	NA	BIF	-	-
P19	M	20.5781	Negative											2	BIF	Impaired language (single words); attention deficit	Karyotype: 46, XY, 9qh+; NSD1: normal; FMR1: normal; CGH-array: deletion of ~340 Kb on Xq27.2 (chrX:140,353,091–140,693,366); Genes involved: SPANXA1; SPANXA2; Inheritance: maternal (also present in mother and maternal aunt).
P20	M	11.7205	Negative											3	Yes	-	-
P21	M	15.4986	SCN2A	1	2	c.3521-9A>G	p.?	Maternal	Very likely dominant	0.994	Likely Benign	rs748099173	VCV001058993.6	NA	BIF	-	-
			MAGEL2	1S	15	c.1286C>T	p.Pro429Leu	Maternal	Very likely dominant	0.802	VUS	rs2233061	VCV000193401.45
P22	M	14.4795	SMARCC2	1S	12	c.2446G>A	p.Asp816Asn	Paternal	Very likely dominant	0.997	VUS	rs1873575667	-	2	BIF	ADHD combined type	-
P23	M	18.937	ASH1L	1	1	c.3887G>A	p.Ser1296Asn	Paternal	Very likely dominant	1	VUS	rs1435846951	-	2	Yes	Impaired language (simple phrases)	-
			CUL3	1	2	c.957delC	p.Tyr320IlefsTer2	Maternal	Very likely dominant	0.999	Likely Pathogenic	-	-
			ARID1B	1S	6	c.6206C>T	p.Pro2069Leu	Paternal	Very likely dominant	0.963	VUS	rs1287599940	-
			RELN	1	7	c.7438G>A	p.Gly2480Ser	Maternal	Very likely dominant	0.881	VUS	rs150236371	VCV000095229.58
			ANKRD11	1S	16	c.6068C>T	p.Ala2023Val	Maternal	Either dominant or recessive	0.596	Likely Benign	rs753973951	-
P24	M	10.6603	MET	2	7	c.2962C>T	p.Arg988Cys	Paternal	Very likely dominant	1	Benign	rs34589476	VCV000041623.81	NA	BIF	-	-
			SRCAP	1	16	c.4807G>A	p.Ala1603Thr	Maternal	Very likely dominant	1	VUS	rs1261965599	-
P25	M	15.8849	CUX1	2	7	c.4153G>A	p.Asp1385Asn	ND	Very likely dominant	0.978	VUS	-	-	NA	BIF	Absence of language	-
			KMT2C	1S	7	c.14058T>G	p.Asn4686Lys	ND	Very likely dominant	0.801	Benign	-	-
P26	M	7.33973	TRIO	1	5	c.5599G>A	p.Val1867Met	Paternal	Very likely dominant	0.999	Likely Benign	rs774835487	VCV003064071.7	3	BIF	Global developmental delay; language impairment (single words); macrocephaly.	CGH-array for uniparental disomy chromosome 7 screening; microdeletion 6q12 with maternal origin; EYS gene; uncertain pathogenic significance.
P27	M	13.7178	CEP41	2	7	c.62C>G	p.Pro21Arg	Maternal	Very likely recessive	0.06	VUS	rs782733242	-	2	Yes	Limited social communication; restricted, repetitive behaviors; moderate ID; phrase-level language; electroencephalographic abnormalities	-
P28	M	9.31507	CNTN4	2	3	c.1026G>T	p.Arg342Ser	Paternal	Likely dominant	0.752	VUS	rs369297542	-	NA	BIF	-	-
			ARID1B	1S	6	c.4669C>A	p.Pro1557Thr	Paternal	Very likely dominant	0.963	VUS	rs1040995163	VCV002142260.8
			CNOT3	1S	19	c.1277C>T	p.Ala426Val	Maternal	Likely dominant	0.682	Benign	rs181910878	VCV001694941.27
P29	M	14.5014	ARID1B	1S	6	c.4692_4696delTGGCGinsGGGC	p.Gly1566AlafsTer11	Maternal	Very likely dominant	0.963	Likely Pathogenic	-	-	2	Yes	Developmental coordination disorder; anxiety disorder	CGH-array: duplication Xq21.32 (maternal inheritance)
			DEAF1	1S	11	c.1572C>T	p.Cys524=	Maternal	Very likely recessive	0.087	Likely Benign	rs1858920244	VCV002114228.3
			MED13	1S	17	c.3676C>G	p.Arg1226Gly	Maternal	Very likely dominant	0.893	Likely Benign	rs367927155	VCV001328203.3
P30	M	5.47397	GIGYF2	1	2	c.3099G>A	p.Thr1033=	Paternal	Very likely dominant	0.834	VUS	rs760837382	-	3	BIF	Limited communication and social interaction; restricted and repetitive behaviors; language impairment; global developmental delay	-
			FOXP1	1S	3	c.1501G>A	p.Ala501Thr	Maternal	Very likely dominant	0.993	Benign	rs373809702	VCV002043875.4
			CUX1	2	7	c.4153G>A	p.Asp1385Asn	Paternal	Very likely dominant	0.978	VUS	rs1349024125	VCV000493459.37
			SMARCC2	1S	12	c.2787C>T	p.Ala929=	Paternal	Very likely dominant	0.997	Benign	rs145178493	VCV002643074.15
			TAOK2	2	16	c.2117C>T	p.Thr706Ile	Paternal	Very likely dominant	0.907	Likely Benign	rs1458122828	VCV002982753.2
P31	M	15.9068	SRCAP	1	16	c.7853A>G	p.Asn2618Ser	Paternal	Very likely dominant	1	Benign	rs144476508	VCV000196908.29	2	No	Limited social communication; restricted and repetitive behaviors; associated language impairment (simple, incorrect phrases, dyslalia); no ID; mixed learning disorder	-
P32	F	14.4274	Negative											2	No	Language impairment without ID; mixed learning disorder	-
P33	M	12.5342	SCN9A	2	2	c.2159T>A	p.Ile720Lys	Maternal	Very likely recessive	0.145	Likely Pathogenic	rs200945460	VCV000030357.32	3	Yes	Absence of language; motor stereotypies; hyperactivity; bitemporal restriction; malocclusion; obesity; waking EEG without clear paroxysmal abnormalities	-
			CACNA2D3	1	3	c.1658A>G	p.Asn553Ser	Paternal	Either dominant or recessive	0.596	Benign	rs201056137	-
			KMT2C	1S	7	c.6667G>A	p.Ala2223Thr	Maternal	Very likely dominant	0.801	Benign	rs140432708	VCV000134765.22
P34	M	8.21644	KMT5B	1	11	c.2376A>C	p.Thr792=	ND	Either dominant or recessive	0.599	Likely Benign	-	-	3	No	Global developmental delay; impaired language (absence of language)	CGH-array: negative; FMR1 test: negative
			GRIN2B	1	12	c.3165G>A	p.Leu1055=	ND	Very likely dominant	1	Likely Benign	-	-
P35	M	21.126	GIGYF2	1	2	c.3525G>T	p.Arg1175Ser	Paternal	Very likely dominant	0.834	VUS	rs1553538601	-	1	BIF	Language impairment; coordination disorder; macrocephaly	CGH-array: negative; FMR1 test: negative
			SETD5	1S	3	c.4103C>T	p.Thr1368Ile	Paternal	Either dominant or recessive	0.513	VUS	rs781208584	VCV001325572.4
P36	M	15.4301	GIGYF2	1	2	c.3525G>T	p.Arg1175Ser	Paternal	Very likely dominant	0.834	VUS	rs1553538601	-	1	BIF	Developmental coordination disorder; nonspecific neuroradiological anomalies (mild rarefaction of periventricular white matter; underdeveloped corpus callosum); macrocephaly	-
			TRIO	1	5	c.4218+14T>G	p.?	Paternal	Very likely dominant	0.999	Benign	rs187891573	VCV001188252.2
			ARID1B	1S	6	c.861C>G	p.Gly287=	Maternal	Very likely dominant	0.963	Likely Benign	rs1778860991	-
			RELN	1	7	c.7580C>A	p.Ser2527Tyr	Maternal	Very likely dominant	0.881	VUS	rs114620403	VCV000581120.14
P37	M	17.5671	SCN9A	2	2	c.1339T>A	p.Tyr447Asn	Maternal	Very likely recessive	0.145	VUS	rs769001042	VCV001770310.2	NA	BIF	-	-
			CACNA2D3	1	3	c.2620-5C>T	p.?	Maternal	Either dominant or recessive	0.596	VUS	rs748003506	-
			TRIO	1	5	c.684C>A	p.Thr228=	Maternal	Very likely dominant	0.999	Likely Benign	-	-
P38	M	9.33425	Negative											NA	BIF	-	FMR1 test: negative
P39	M	9	NCKAP1	1	2	c.1309G>A	p.Val437Met	Paternal	Very likely dominant	0.927	VUS	rs750171376	-	2	No	Language impairment (simple phrases)	-
			MED13	1S	17	c.1235C>T	p.Ser412Phe	Maternal, Paternal	Very likely dominant	0.893	VUS	rs1489433605	-
P40	M	10.3973	ASH1L	1	1	c.5302C>T	p.Pro1768Ser	Maternal	Very likely dominant	1	VUS	rs138474502	VCV002578584.17	2	Yes	Language impairment; unspecified ID (ID NOS)	CGH-array (GRCh37): Xp22.11(22960744_23093188)x0
			ASH1L	1	1	c.1948C>T	p.Leu650Phe	Paternal	Very likely dominant	1	Likely Benign	rs200142426	VCV002520008.2
			GIGYF2	1	2	c.1047T>A	p.Asp349Glu	Paternal	Very likely dominant	0.834	VUS	rs148277228	VCV003057769.2
			WDFY3	1	4	c.5189-7C>G	p.?	Paternal	Very likely dominant	0.953	Benign	rs201432551	-
P41	F	9.35342	Negative											3	No	Language impairment; unspecified ID (ID NOS)	CGH-array (GRCh37): Xp22.11(22960744_23093188)x1
P42	M	10.7507	CEP41	2	7	c.1009T>C	p.Ser337Pro	Maternal	Very likely recessive	0.06	VUS	rs147444165	VCV000358939.26	2	No	Restricted and repetitive behaviors; social communication impairment with associated language impairment; ADHD combined presentation	CGH-array (hg19): 7q36.1(151781772-151873650)x3, 11q22.2(102332018-102413918)x3
			ANKRD11	1S	16	c.824A>G	p.Asn275Ser	Paternal	Either dominant or recessive	0.596	Likely Benign	rs138723232	VCV001228098.13
P43	F	11.9753	ASH1L	1	1	c.4843A>G	p.Arg1615Gly	Paternal	Very likely dominant	1	VUS	rs151028549	VCV002342068.18	3	SI	Language impairment; unspecified ID (ID NOS)	CGH-array: negative
P44	M	10.7973	TRIP12	1S	2	c.2196-8G>A	p.?	Paternal	Very likely dominant	0.995	Likely Benign	rs1199018814	VCV003769182.2	3	No	Language impairment	-
			RELN	1	7	c.9005G>A	p.Arg3002Lys	Maternal	Very likely dominant	0.881	VUS	rs758922383	VCV000971404.8
			RELN	1	7	c.8492C>T	p.Pro2831Leu	Maternal	Very likely dominant	0.881	VUS	rs147760518	VCV002202552.3
			GRIP1	2	12	c.160G>A	p.Val54Ile	Maternal	Very likely dominant	0.991	Benign	rs199768740	VCV000402210.21
P45	F	7.06849	ASH1L	1	1	c.7568G>A	p.Arg2523His	Paternal	Very likely dominant	1	Benign	rs41264231	VCV001694527.23	NA	BIF	Global developmental disorder syndrome.	-
			ANKRD11	1S	16	c.7807-6C>T	p.?	Maternal	Either dominant or recessive	0.596	VUS	rs1247594465	-
			DSCAM	1	21	c.5879G>A	p.Gly1960Glu	Paternal	Very likely dominant	0.807	Benign	rs202187685	VCV003238994.10
P46	F	13.2438	WAC	1S	10	c.42-9_42-6delGTTT	p.?	Paternal	Likely recessive	0.296	Likely Pathogenic	-	-	3	Yes	Language impairment (single phrases); unspecified ID (ID NOS)	-
			CHD2	1S	15	c.3456-9C>G	p.?	Maternal	Very likely dominant	0.967	VUS	-	-
			NCOR1	2	17	c.3064G>A	p.Val1022Ile	Paternal	Very likely dominant	0.999	Benign	rs371483872	VCV002408898.2
P47	M	7.93973	RELN	1	7	c.754A>T	p.Ile252Phe	Maternal	Very likely dominant	0.881	Likely Pathogenic	rs779164632	-	3	No	Language impairment	-
			CEP41	2	7	c.1079G>C	p.Arg360Pro	Maternal	Very likely recessive	0.06	VUS	rs781878740	VCV001444285.7
			CNOT3	1S	19	c.910G>A	p.Gly304Ser	Maternal	Likely dominant	0.682	VUS	rs149108037	VCV000808650.42
P48	M	12.2055	SCN9A	2	2	c.684C>G	p.Ile228Met	Paternal	Very likely recessive	0.145	VUS	rs71428908	VCV000198153.73	3	Yes	-	-
			ANK2	1	4	c.5758G>A	p.Gly1920Arg	Paternal	Very likely dominant	0.943	VUS	rs140189724	VCV000519494.20
P49	M	13.2959	CACNA1A	1S	19	c.6268C>T	p.Arg2090Trp	Paternal	Very likely dominant	0.999	VUS	-	-	3	Yes	Language impairment; epilepsy	-
			CACNA1A	1S	19	c.3370C>T	p.Arg1124Trp	Maternal	Very likely dominant	0.999	VUS	rs775079497	VCV000842541.10	3	SI
			INTS1	S	7	c.2822G>A	p.Arg941Gln	Maternal	Very likely recessive	0.074	VUS	rs771406699	-	3	SI
			INTS1	S	7	c.154G>A	p.Gly52Ser	Paternal	Very likely recessive	0.074	VUS	rs202230447	VCV003110028.2	3	SI
P50	M	9.96438	GRIN2B	1	12	c.2141T>A	p.Val714Glu	De novo	Very likely dominant	1	Likely Pathogenic	-	VCV003899881.1	NA	BIF	-	-
P51	M	12.8192	Negative											2	Yes	Impairment of verbal language	cGH-array: 2q31.1 x 1 mat
P52	M	19.3918	ASH1L	1	1	c.7568G>A	p.Arg2523His	Maternal	Very likely dominant	1	Likely Benign	rs41264231	VCV001694527.23	1	No	Developmental coordination disorder; scoliosis; plagiocephaly	CGH-array: negative
			CNOT3	1S	19	c.1433C>T	p.Thr478Met	Paternal	Likely dominant	0.682	VUS	rs141689499	-
P53	M	22.8986	SCN9A	2	2	c.1285C>T	p.Arg429Cys	Paternal	Very likely recessive	0.145	VUS	rs763256222	VCV000548618.18	1	No	Restricted and repetitive behaviors; fluent language; tic disorder	-
